# Supplementary material for: Microwave Irradiation as a Powerful Tool for the Preparation of n-Type Benzotriazole Semiconductors with Applications in Organic Field-Effect Transistors
Source: Molecules. 2022 Jul 6;27(14):4340. doi: 10.3390/molecules27144340 (PMC9323175; doi:10.3390/molecules27144340)
Supplement: Supplementary file 1 [file molecules-27-04340-s001.zip]

Archive with 1 entries (1 files):
- molecules-1767744-supplementary.pdf
